# Supplementary material for: Screening and Selection of Drought-Tolerant High-Yielding Chickpea Genotypes Based on Physio-Biochemical Selection Indices and Yield Trials
Source: Life (Basel). 2023 Jun 17;13(6):1405. doi: 10.3390/life13061405 (PMC10302310; doi:10.3390/life13061405)
Supplement: Supplementary file 1 [file life-13-01405-s001.zip]

Archive with 1 entries (1 files):
- life-2389234-supplementary.pdf
